# Supplementary material for: BET Protein Inhibitor JQ1 Ameliorates Experimental Peritoneal Damage by Inhibition of Inflammation and Oxidative Stress
Source: Antioxidants (Basel). 2023 Nov 29;12(12):2055. doi: 10.3390/antiox12122055 (PMC10740563; doi:10.3390/antiox12122055)
Supplement: Supplementary file 1 [file antioxidants-12-02055-s001.zip]

Archive with 1 entries (1 files):
- antioxidants-2701850-supplementary.pdf
